# Supplementary material for: Initial productive and latent HIV infections originate in vivo by infection of resting T cells
Source: J Clin Invest. 2023 Nov 15;133(22):e171501. doi: 10.1172/JCI171501 (PMC10645380; doi:10.1172/JCI171501)
Supplement: Supporting data values [file jci-133-171501-s044.xlsx]

## Sheet: Table 4 HIVRNACD3Ki67
PID	HIV RNA+	HIV RNA+CD3+	%	HIV RNA+CD68+	%	HIV RNA+Ki67+	%
2265	2	2	100	0	0	0	0
2391	3	3	100	0	0	0	0
2397	49	49	100	0	0	0	0
2246	6	6	100	0	0	0	0
2540	52	51	98	1	2	0	0
2451	30	30	100	0	0	0	0
2563	8	8	100	0	0	0	0
2585	51	51	100	0	0	0	0

## Sheet: Table 5 HIVDNACD45RO
PID	HIV DNA+	HIV DNA+ CD45RO+	%
2265	14	14	100
2391	23	23	100
2397	34	34	100
2246	45	45	100
2540	29	29	100
2451	12	12	100
2563	15	15	100
2585	22	22	100

## Sheet: Table 5 HIVvirus+CD4+
PID	HIVvirus+CD4+	HIV virus+	%
2265	0	0	NA*
2391	130	147	88
2397	4	4	100
2246	57	64	89
2540	516	563	91.7
2451	6	6	100
2563	3	3	100
2585	25	26	96.1
			*NA=not analyzable-no HIV Virus + cells in multiple sections

## Sheet: Table 5 Fig.1 HIV virus+CD25-
PID	HIVvirus+CD25-	HIV virus+	%
2265	0	0	NA*
2391	4	4	100
2397	0	0	NA*
2246	3	3	100
2540	472	475	99.4
2451	1	1	100
2563	0	0	NA*
2585	2	2	100
			*NA=not analyzable-no HIV Virus + cells in multiple sections

## Sheet: Table 5 Fig1 HIVvirus-CD25-CD4+
PID	HIVvirus-CD4+CD25-	CD4+	%
2265	187	190	98.6
2391	240	243	98.8
2397	142	143	99.3
2246	119	122	97.5
2540	233	237	98.3
2451	146	148	98.6
2563	125	125	100
2585	177	180	98.3

## Sheet: Table 6 Fig. 3 %pTEFb+CD4+ 
PID	pTEFb+CD4+	CD4+	%
2391	651	803	81
2397	636	830	76.7
2451	660	854	77.2
2563	529	733	72.1
2585	90	124	72.6
HIV Uninfected	1114	1350	82.5
HIV Uninfected	547	626	87.4

## Sheet:  Table 8 %HIV virus+CD4+FIART
PID	HIV virus+	HIV virus+CD4+	%
2385	259	240	92.7
2386	85	84	98.9
2599	119	112	94.1
2501	52	49	94.2

## Sheet: Table 8 %HIV virus+CD25-FIART
PID	HIV virus+	HIV virus+CD25-	%
2385	259	254	98.1
2386	85	84	98.9
2599	119	119	100
2501	52	51	98.1
